# Supplementary material for: The relationship between innate/adaptive immunity and gastrointestinal cancer : a multi-omics Mendelian randomization study
Source: BMC Gastroenterol. 2024 Jun 14;24:197. doi: 10.1186/s12876-024-03284-x (PMC11177483; doi:10.1186/s12876-024-03284-x)
Supplement: Supplementary file 1 — Supplementary Material 1: Table S1. Information of e/mQTL and GWAS datasets used in the current study. Table S2. SMR analysis from eQTL to tumor (FDR < 0.05 and p_HEIDI > 0.05). Table S3. SMR analysis from mQTL to tumor (FDR < 0.05 and p_HEIDI > 0.05). Table S4. SMR analysis from mQTL to eQTL (FDR < 0.05 and p_HEIDI > 0.05). Table S5. Sensitivity analysis used the TwoSampleMR package on the association between gene expression to GWAS. Table S6. Sensitivity analysis used the TwoSampleMR package on the association between DNA methylation to GWAS. Table S7. Sensitivity analysis used the TwoSampleMR package on the association between DNA methylation to gene expression. Table S8. Phenome-wide scan of the association between identified SNPs with other disease traits using the PhenoScanner database. [file 12876_2024_3284_MOESM1_ESM.xlsx]

## Sheet: Table of content
Table S1. Information of e/mQTL and GWAS datasets used in the current study.
Table S2. SMR analysis from mQTL to tumor (FDR < 0.05 and p_HEIDI > 0.05).
Table S3. SMR analysis from eQTL to tumor (FDR < 0.05 and p_HEIDI > 0.05).
Table S4. SMR analysis from mQTL to eQTL (FDR < 0.05 and p_HEIDI > 0.05).
Table S5. Sensitivity analysis used TwoSampleMR package on the association between gene expression to GWAS.
Table S6. Sensitivity analysis used TwoSampleMR package on the association between DNA methylation to GWAS.
Table S7. Sensitivity analysis used TwoSampleMR package on the association between DNA methylation to gene expression.
Table S8. Phenome-wide scan of the association between identified SNPs with other diseases traits using PhenoScanner database.

## Sheet: Table S1
Table S1. Information of QTL and GWAS datasets.
Type of dataset	Data subtype	Population	Sample size	Reference	Download Site
QTL	cis-eQTL	European	31684	Võsa U, et al. Nat Genet. 2021. PMID: 34475573. Large-scale cis- and trans-eQTL analyses identify thousands of genetic loci and polygenic scores that regulate blood gene expression.	https://www.eqtlgen.org/cis-eqtls.html
	cis-mQTL		1980	Wu Y, et al. Nat Commun. 2018. PMID: 29500431. Integrative analysis of omics summary data reveals putative mechanisms underlying complex traits.	https://yanglab.westlake.edu.cn/data/SMR/LBC_BSGS_meta_lite.tar.gz
GWAS	Colon cancer		case: 6581, control: 463,421	Sakaue S, et al. Nat Genet. 2021. PMID: 34594039. A cross-population atlas of genetic associations for 220 human phenotypes.	https://www.ebi.ac.uk/gwas/studies/GCST90018808
	Esophagus cancer		case: 992, control: 386,907	Backman JD, et al. Nature. 2021. PMID: 34662886. Exome sequencing and analysis of 454,787 UK Biobank participants.	https://www.ebi.ac.uk/gwas/studies/GCST90079575
	Gastric cancer		case: 1029, control: 475,087	Sakaue S, et al. Nat Genet. 2021. PMID: 34594039. A cross-population atlas of genetic associations for 220 human phenotypes.	https://www.ebi.ac.uk/gwas/studies/GCST90018849
	Liver cancer		case: 775, control: 1332	Trépo E, et al. Lancet Oncol. 2022. PMID: 34902334. Common genetic variation in alcohol-related hepatocellular carcinoma: a case-control genome-wide association study.	https://www.ebi.ac.uk/gwas/studies/GCST90092003
	Pancreatic cancer		case: 1196, control: 475,049	Sakaue S, et al. Nat Genet. 2021. PMID: 34594039. A cross-population atlas of genetic associations for 220 human phenotypes.	https://www.ebi.ac.uk/gwas/studies/GCST90018893

## Sheet: Table S2
Table S2. SMR analysis from mQTL to tumor (FDR < 0.05 and p_HEIDI > 0.05)
Type of cancer	probeID	ProbeChr	Gene	Probe_bp	topSNP	topSNP_chr	topSNP_bp	A1	A2	Freq	b_GWAS	se_GWAS	p_GWAS	b_eQTL	se_eQTL	p_eQTL	b_SMR	se_SMR	p_SMR	p_HEIDI	nsnp_HEIDI	FDR	*R2	*F-statistic
Gastric cancer	cg15699386	1	MUC1	155161211	rs9426886	1	155151754	T	A	0.414513	0.2294	0.0198	6.453e-31	-0.214708	0.0316698	1.20533e-11	-1.06843	0.182594	4.87465e-09	0.161536	11	2.62013e-05	0.0226869	45.9163
	cg19147015	6	TRIM39	30297941	rs115363051	6	31444174	C	A	0.0258449	-0.1496	0.0316	2.269e-06	-0.543804	0.0991563	4.15087e-08	0.275099	0.0767647	0.000338802	0.390782	10	0.044115	0.0149634	30.0473
	cg20649689	6	HLA-E	30455885	rs115411850	6	30395966	C	T	0.082505	0.0768	0.0192	6.315e-05	-2.3197	0.063521	5.61369e-292	-0.0331077	0.00832644	7.00197e-05	0.237851	20	0.0198082	0.402464	1332.26
	cg22681806	6	BAT4;CSNK2B	31632913	rs114469043	6	31588865	G	A	0.0139165	-0.1645	0.0322	3.17e-07	-0.826353	0.141612	5.36788e-09	0.199067	0.0517895	0.000121153	0.645272	7	0.025046	0.0169068	34.0167
	cg09737870	6	HLA-DPA1	33036717	rs114620642	6	33029926	G	A	0.188867	0.0582	0.0165	0.0004116	1.05677	0.027776	0	0.0550735	0.0156806	0.000444395	0.106509	20	0.0487474	0.422321	1446.05
	cg15734436	6	HLA-DPB1	33047185	rs9277935	6	33160425	T	G	0.241551	0.0758	0.0167	5.9e-06	-0.494839	0.0390039	6.9882e-37	-0.153181	0.0358431	1.92297e-05	0.726135	13	0.00607999	0.0751802	160.795
	cg20981163	6	HLA-DPB1	33049983	rs9277935	6	33160425	T	G	0.241551	0.0758	0.0167	5.9e-06	-1.03112	0.0333484	6.50855e-210	-0.0735123	0.0163696	7.09585e-06	0.352727	20	0.00296277	0.325618	955.057
	cg17294865	6	HLA-DPB1	33050124	rs2071025	6	33143756	G	A	0.272366	0.0774	0.0168	3.874e-06	-0.821767	0.0347272	8.56968e-124	-0.0941873	0.0208276	6.11913e-06	0.0545718	20	0.00296277	0.220461	559.395
	cg23333490	6	HLA-DPB1	33050741	rs9277935	6	33160425	T	G	0.241551	0.0758	0.0167	5.9e-06	-1.0363	0.0331854	4.49975e-214	-0.0731448	0.0162844	7.06493e-06	0.362628	20	0.00296277	0.329986	974.177
	cg20100408	6	HLA-DPB1	33050888	rs9277935	6	33160425	T	G	0.241551	0.0758	0.0167	5.9e-06	0.308352	0.0388163	1.95965e-15	0.245823	0.0623761	8.11492e-05	0.913681	6	0.0218088	0.0308869	63.0415
	cg06484169	6	HLA-DPB1	33052354	rs9277935	6	33160425	T	G	0.241551	0.0758	0.0167	5.9e-06	-0.936427	0.0350138	1.43026e-157	-0.080946	0.0180888	7.64349e-06	0.450738	20	0.00296277	0.265379	714.546
	cg13921245	6	HLA-DPB1	33053791	rs9277935	6	33160425	T	G	0.241551	0.0758	0.0167	5.9e-06	0.849684	0.0362819	2.74201e-121	0.0892096	0.0200201	8.35026e-06	0.545116	20	0.00299218	0.216911	547.893
	cg11169463	6	ITPR3	33653411	rs10947434	6	33691501	T	G	0.470179	0.0885	0.0183	1.341e-06	-0.187151	0.0314287	2.60434e-09	-0.47288	0.125967	0.000174026	0.344631	5	0.0301738	0.0175937	35.4236
	cg18558423	6	ITPR3	33653506	rs3818530	6	33661222	G	C	0.471173	0.088	0.0183	1.551e-06	-0.392431	0.032213	3.85835e-34	-0.224243	0.0501339	7.71698e-06	0.104973	20	0.00296277	0.0697283	148.26
	cg18462653	20	DEFB119	29978176	rs721221	20	30006487	G	A	0.282306	0.0775	0.0173	7.875e-06	0.241793	0.0367073	4.48614e-11	0.320522	0.0865272	0.000211982	0.228285	13	0.0333009	0.0214439	43.3455
	cg19830128	20	DEFB121	29995343	rs6058591	20	29907305	C	T	0.340954	0.0759	0.0172	1.07e-05	0.200005	0.0340269	4.15649e-09	0.379491	0.107536	0.000417194	0.11064	20	0.0487474	0.0171498	34.5142
*R2=(2*Freq*(1−Freq)*Beta2)/[(2*Freq*(1-Freq)*Beta2)+(2*Freq*(1−Freq)*N*se2)]
*F-statistic=R2*(N-2)/1-R2

## Sheet: Table S3
Table S3. SMR analysis from eQTL to tumor (FDR < 0.05 and p_HEIDI > 0.05)
Type of cancer	probeID	ProbeChr	Gene	Probe_bp	topSNP	topSNP_chr	topSNP_bp	A1	A2	Freq	b_GWAS	se_GWAS	p_GWAS	b_eQTL	se_eQTL	p_eQTL	b_SMR	se_SMR	p_SMR	p_HEIDI	nsnp_HEIDI	FDR	*R2	*F-statistic
Gastric cancer	ENSG00000204287	6	HLA-DRA	32410221	rs114445199	6	32343715	A	G	0.027833	0.1106	0.0188	4.478e-09	-0.339567	0.0308361	3.34492e-28	-0.325709	0.06277	2.11514e-07	0.180153	20	0.000337999	0.0038127	121.256
	ENSG00000223865	6	HLA-DPB1	33049340	rs9277935	6	33160425	T	G	0.241551	0.0758	0.0167	5.9e-06	-0.422948	0.0149861	3.07968e-175	-0.179218	0.0399921	7.41766e-06	0.0763461	20	0.00592671	0.024523	796.47
Colon adenocarcinoma	ENSG00000185432	12	METTL7A	51321777	rs1961622	12	51247003	G	A	0.329026	0.0555	0.0135	4.039e-05	-0.283543	0.00836534	7.89306e-252	-0.195737	0.0479607	4.48036e-05	0.0996879	20	0.017899	0.0349914	1148.8
*R2=(2*Freq*(1−Freq)*Beta2)/[(2*Freq*(1-Freq)*Beta2)+(2*Freq*(1−Freq)*N*se2)]
*F-statistic=R2*(N-2)/1-R2

## Sheet: Table S4
Table S4. SMR analysis from mQTL to eQTL (FDR < 0.05 and p_HEIDI > 0.05)
Type of cancer	Expo_ID	Expo_Chr	Expo_Gene	Expo_bp	Outco_ID	gene id	Outco_Chr	Outco_Gene	Outco_bp	topSNP	topSNP_chr	topSNP_bp	A1	A2	Freq	b_Outco	se_Outco	p_Outco	b_Expo	se_Expo	p_Expo	b_SMR	se_SMR	p_SMR	p_HEIDI	nsnp_HEIDI	FDR	*R2	*F-statistic
Gastric cancer	cg17294865	6	NA	33050124	ENSG00000204287	HLA-DRA	6	ENSG00000204287	32410221	rs2071025	6	33143756	G	A	0.272366	0.0334947	0.0147645	0.0232927	-0.821767	0.0347272	8.56968e-124	-0.0407593	0.0180491	0.0239303	0.307196	20	0.0435097	0.220461	559.395
*R2=(2*Freq*(1−Freq)*Beta2)/[(2*Freq*(1-Freq)*Beta2)+(2*Freq*(1−Freq)*N*se2)]
*F-statistic=R2*(N-2)/1-R2

## Sheet: Table S5
Table S5. Sensitivity analysis used TwoSampleMR package on the association between gene expression to GWAS.
Type of cancer	MR method	No. of SNP	OR (95% CI)	P-value	Heterogeneity test		Pleiotropy test
					Cochran's Q	P	intercept	P
Gastric cancer	Inverse variance weighted (multiplicative random effects)	2	0.80(0.69-0.91)	0.000962986	4.64061	0.0312239	NA	NA
Colon adenocarcinoma	Wald ratio	1	0.82(0.75-0.90)	3.9376e-05	NA	NA	NA	NA

## Sheet: Table S6
Table S6. Sensitivity analysis used TwoSampleMR package on the association between DNA methylation to GWAS.
Type of cancer	MR method	No. of SNP	OR (95% CI)	P-value	Heterogeneity test		Pleiotropy test
					Cochran's Q	P	intercept	P
Gastric cancer	MR Egger	16	0.98(0.89-1.07)	0.651392	410.921	6.33108e-79	-0.00667895	0.877009
	Weighted median	16	0.95(0.94-0.97)	1.19545e-11	NA	NA	NA	NA
	Inverse variance weighted(multiplicative random effects)	16	0.97(0.92-1.02)	0.292384	411.65	2.45903e-78	NA	NA
	Simple mode	16	0.94(0.91-0.98)	0.00938205	NA	NA	NA	NA
	Weighted mode	16	0.96(0.95-0.97)	1.67974e-05	NA	NA	NA	NA

## Sheet: Table S7
Table S7. Sensitivity analysis used TwoSampleMR package on the association between DNA methylation to gene expression.
Type of cancer	MR method	No. of SNP	OR (95% CI)	P-value	Heterogeneity test		Pleiotropy test
					Cochran's Q	P	intercept	P
Gastric cancer	Wald ratio	1	0.96(0.93-0.99)	0.0232929	NA	NA	NA	NA

## Sheet: Table S8
Table S8. Phenome-wide scan of the association between identified SNPs with other diseases traits using PhenoScanner database.
Type of cancer	Snp	A1	A2	Trait	Study	PMID	Ancestry	Year	BETA	SE	P	N	N_cases	N_controls
Gastric cancer	rs115363051	A	C	Lymphocyte count	Astle W	27863252	European	2016	-0.07861	0.01088	4.966e-13	173480	0	173480
				Monocyte count	Astle W	27863252	European	2016	-0.07077	0.01079	5.397e-11	173480	0	173480
				White blood cell count	Astle W	27863252	European	2016	-0.07874	0.01084	3.733e-13	173480	0	173480
				IgA deficiency	Bronson P	27723758	European	2016	-0.8353	0.1262	3.6e-11	6487	1635	4852
				Crohns disease	IBDGC	26192919	European	2015	-0.3401	0.0585	6.225e-09	20883	5956	14927
				Height	Neale B	UKBB	European	2017	0.03773	0.005317	1.283e-12	336474	0	336474
				Sitting height	Neale B	UKBB	European	2017	0.03511	0.005783	1.269e-09	336172	0	336172
				Rheumatoid arthritis	Okada Y	24390342	East Asian	2014	0.5008	0.05865	8e-18	22515	4873	17642
				Rheumatoid arthritis	Okada Y	24390342	Mixed	2014	0.3293	0.03848	1.5e-17	80799	19234	61565
	rs114445199	A	G	Age-related macular degeneration	Fritsche LG	26691988	European	2015	NA	NA	1.71e-12	33976	16144	17832
				Primary sclerosing cholangitis	Ji S	27992413	European	2017	0.6146	0.065	1.328e-22	14890	2871	12019
				Asthma	Neale B	UKBB	European	2017	-0.0141	0.002374	2.873e-09	336782	38791	297991
				Hayfever, allergic rhinitis or eczema	Neale B	UKBB	European	2017	-0.01958	0.003132	4.133e-10	336782	77891	258891
				No blood clot, bronchitis, emphysema, asthma, rhinitis, eczema or allergy diagnosed by doctor	Neale B	UKBB	European	2017	0.02334	0.003471	1.769e-11	336782	228530	108252
				Self-reported asthma	Neale B	UKBB	European	2017	-0.01425	0.002378	2.105e-09	337159	39049	298110
				Self-reported malabsorption or coeliac disease	Neale B	UKBB	European	2017	-0.003162	0.0004868	8.23e-11	337159	1452	335707
				Started insulin within one year diagnosis of diabetes	Neale B	UKBB	European	2017	-0.0667	0.01204	3.038e-08	15397	1872	13525
				Treatment with insulin product	Neale B	UKBB	European	2017	-0.004188	0.0007338	1.146e-08	337159	3319	333840
				Rheumatoid arthritis	Okada Y	24390342	East Asian	2014	0.3646	0.02837	1.9e-40	22515	4873	17642
				Rheumatoid arthritis	Okada Y	24390342	European	2014	-0.5978	0.05588	3.7e-27	58284	14361	43923
				Rheumatoid arthritis	Okada Y	24390342	Mixed	2014	0.174	0.02575	4.7e-12	80799	19234	61565
	rs9277935	G	T	Rheumatoid arthritis	Stahl E	20453842	European	2010	NA	NA	9.33e-12	25708	-	-
				No blood clot, bronchitis, emphysema, asthma, rhinitis, eczema or allergy diagnosed by doctor	Neale B	UKBB	European	2017	-0.008748	0.001385	2.71e-10	336782	228530	108252
				Pain type experienced in last month: knee pain	Neale B	UKBB	European	2017	0.006634	0.001215	4.735e-08	336650	71561	265089
				Self-reported hypothyroidism or myxoedema	Neale B	UKBB	European	2017	0.005881	0.0006316	1.271e-20	337159	16376	320783
				Treatment with levothyroxine sodium	Neale B	UKBB	European	2017	0.004936	0.000582	2.26e-17	337159	13717	323442
				Rheumatoid arthritis	Okada Y	24390342	European	2014	0.2107	0.01891	1.6e-27	58284	14361	43923
				Rheumatoid arthritis	Okada Y	24390342	Mixed	2014	0.1508	0.01781	1.2e-21	80799	19234	61565
				Rheumatoid arthritis	Stahl E	20453842	European	2010	0.1985	0.03115	9.33e-12	25697	5538	20159
	rs9426886	A	T	Hematocrit	Astle W	27863252	European	2016	-0.02043	0.003554	8.924e-09	173480	0	173480
				Serum magnesium	Meyer TE	20700443	European	2010	NA	NA	7.4e-19	15366	-	-
				Serum urate	GUGC	23263486	European	2012	NA	NA	1.12e-14	69374	-	-
				Serum urate	GUGC	23263486	European	2012	0.048	0.0059	1.123e-14	105224	0	105224
				Arm fat-free mass left	Neale B	UKBB	European	2017	0.01054	0.001557	1.289e-11	331159	0	331159
				Arm fat-free mass right	Neale B	UKBB	European	2017	0.009589	0.001526	3.35e-10	331221	0	331221
				Arm predicted mass left	Neale B	UKBB	European	2017	0.01061	0.001552	7.965e-12	331146	0	331146
				Arm predicted mass right	Neale B	UKBB	European	2017	0.009839	0.001521	9.888e-11	331216	0	331216
				Basal metabolic rate	Neale B	UKBB	European	2017	0.01134	0.001624	2.927e-12	331307	0	331307
				Forced vital capacity	Neale B	UKBB	European	2017	0.0109	0.001989	4.195e-08	307638	0	307638
				Impedance of arm left	Neale B	UKBB	European	2017	-0.01064	0.00173	7.787e-10	331292	0	331292
				Impedance of arm right	Neale B	UKBB	European	2017	-0.01064	0.001723	6.592e-10	331279	0	331279
				Impedance of leg left	Neale B	UKBB	European	2017	-0.01905	0.002234	1.488e-17	331296	0	331296
				Impedance of leg right	Neale B	UKBB	European	2017	-0.01746	0.002216	3.292e-15	331301	0	331301
				Impedance of whole body	Neale B	UKBB	European	2017	-0.01452	0.001868	7.517e-15	331284	0	331284
				Leg fat-free mass left	Neale B	UKBB	European	2017	0.01121	0.001613	3.735e-12	331258	0	331258
				Leg fat-free mass right	Neale B	UKBB	European	2017	0.01127	0.001612	2.805e-12	331285	0	331285
				Leg predicted mass left	Neale B	UKBB	European	2017	0.01116	0.001602	3.256e-12	331253	0	331253
				Leg predicted mass right	Neale B	UKBB	European	2017	0.01114	0.001602	3.571e-12	331285	0	331285
				Trunk fat-free mass	Neale B	UKBB	European	2017	0.01151	0.001543	8.84e-14	331030	0	331030
				Trunk predicted mass	Neale B	UKBB	European	2017	0.01135	0.001538	1.564e-13	330995	0	330995
				Whole body fat-free mass	Neale B	UKBB	European	2017	0.01152	0.001549	1.03e-13	331291	0	331291
				Whole body water mass	Neale B	UKBB	European	2017	0.01156	0.001551	9.333e-14	331315	0	331315
	rs115411850	C	T	Lymphocyte count	Astle W	27863252	European	2016	0.05431	0.007966	9.214e-12	173480	0	173480
	rs114469043	A	G	Platelet count	Astle W	27863252	European	2016	0.08893	0.01564	1.306e-08	173480	0	173480
				IgA deficiency	Bronson P	27723758	European	2016	-1.121	0.1594	2.031e-12	6487	1635	4852
				Height	Neale B	UKBB	European	2017	0.05345	0.007591	1.915e-12	336474	0	336474
				Rheumatoid arthritis	Okada Y	24390342	East Asian	2014	0.5365	0.05792	3.5e-20	22515	4873	17642
				Rheumatoid arthritis	Okada Y	24390342	Mixed	2014	0.3507	0.04292	1.7e-15	80799	19234	61565
	rs114620642	A	G	Mean platelet volume	Astle W	27863252	European	2016	-0.02679	0.004761	1.82e-08	173480	0	173480
				Platelet count	Astle W	27863252	European	2016	0.03544	0.004793	1.417e-13	173480	0	173480
				IgA deficiency	Bronson P	27723758	European	2016	-0.842	0.06301	9.926e-41	6487	1635	4852
	rs2071025	G	A	Rheumatoid arthritis	Stahl E	20453842	European	2010	NA	NA	1.679e-14	25708	-	-
				Height	Neale B	UKBB	European	2017	-0.01114	0.00201	3.013e-08	336474	0	336474
				Self-reported hypothyroidism or myxoedema	Neale B	UKBB	European	2017	-0.005111	0.0006042	2.68e-17	337159	16376	320783
				Treatment with levothyroxine sodium	Neale B	UKBB	European	2017	-0.004551	0.0005568	2.971e-16	337159	13717	323442
				Rheumatoid arthritis	Okada Y	24390342	European	2014	-0.2311	0.0183	3.7e-34	58284	14361	43923
				Rheumatoid arthritis	Okada Y	24390342	Mixed	2014	-0.1655	0.0152	1e-26	80799	19234	61565
				Rheumatoid arthritis	Stahl E	20453842	European	2010	-0.2231	0.02855	1.679e-14	25695	5537	20158
	rs3818530	C	G	Eosinophil count	Astle W	27863252	European	2016	-0.02184	0.003588	1.154e-09	173480	0	173480
				Eosinophil percentage of granulocytes	Astle W	27863252	European	2016	-0.0225	0.003601	4.136e-10	173480	0	173480
				Eosinophil percentage of white cells	Astle W	27863252	European	2016	-0.02294	0.003585	1.559e-10	173480	0	173480
				Neutrophil percentage of granulocytes	Astle W	27863252	European	2016	0.02228	0.003601	6.157e-10	173480	0	173480
				Platelet count	Astle W	27863252	European	2016	-0.05105	0.003667	4.705e-44	173480	0	173480
				Plateletcrit	Astle W	27863252	European	2016	-0.05798	0.003678	5.263e-56	173480	0	173480
				Sum eosinophil basophil counts	Astle W	27863252	European	2016	-0.02121	0.003592	3.51e-09	173480	0	173480
				Height	GIANT	25282103	European	2014	-0.019	0.0029	4.2e-11	251794	0	251794
				Rheumatoid arthritis	Stahl E	20453842	European	2010	NA	NA	1.98e-15	25708	-	-
				Height	Neale B	UKBB	European	2017	-0.01359	0.001741	5.974e-15	336474	0	336474
				Self-reported malabsorption or coeliac disease	Neale B	UKBB	European	2017	0.001125	0.000161	2.82e-12	337159	1452	335707
				Rheumatoid arthritis	Okada Y	24390342	European	2014	-0.1823	0.01495	2.3e-31	58284	14361	43923
				Rheumatoid arthritis	Okada Y	24390342	Mixed	2014	-0.1655	0.01297	2.8e-32	80799	19234	61565
				Rheumatoid arthritis	Stahl E	20453842	European	2010	-0.1906	0.02532	1.98e-15	25692	5537	20155
	rs6058591	C	T	..	..	..	..	..	..	..	..	..	..	..
	rs721221	A	G	..	..	..	..	..	..	..	..	..	..	..
Colon adenocarcinoma	rs1961622	A	G	Red cell distribution width	Astle W	27863252	European	2016	-0.02162	0.0037	5.065e-09	173480	0	173480
				Impedance of arm right	Neale B	UKBB	European	2017	0.009875	0.001783	3.062e-08	331279	0	331279
				Impedance of leg left	Neale B	UKBB	European	2017	0.0136	0.002312	4.073e-09	331296	0	331296
				Impedance of leg right	Neale B	UKBB	European	2017	0.01308	0.002294	1.188e-08	331301	0	331301
				Impedance of whole body	Neale B	UKBB	European	2017	0.01233	0.001933	1.813e-10	331284	0	331284
SNPs with P>5E-8, and r2<0·8 were filtered or marked as "··" in the table
